# Supplementary material for: A Comparison of the Response of the Human Intestinal Microbiota to Probiotic and Nutritional Interventions In Vitro and In Vivo—A Case Study
Source: Nutrients. 2025 Sep 29;17(19):3093. doi: 10.3390/nu17193093 (PMC12525971; doi:10.3390/nu17193093)
Supplement: Supplementary file 1 [file nutrients-17-03093-s001.zip]

Archive with 1 entries (1 files):
- nutrients-3846056-supplementary.xlsx
