# Supplementary material for: A Comparison of the Response of the Human Intestinal Microbiota to Probiotic and Nutritional Interventions In Vitro and In Vivo—A Case Study
Source: Nutrients. 2025 Sep 29;17(19):3093. doi: 10.3390/nu17193093 (PMC12525971; doi:10.3390/nu17193093)
Supplement: Supplementary file 1 [file nutrients-17-03093-s001.zip › nutrients-3846056-supplementary.xlsx]

## Sheet: FB ratio
			Data in Figure S1									Data in Figure S2
			Fecal inoculum	I	1.73774							Fecal inoculum	I	1.73774
			Before Intervention	SK	1.69077							Before Intervention	SL	0.547738
			Probiotic and dietary intervention	K1	2.48246							Probiotic and dietary intervention	L1	0.697452
				K2	3.75371								L2	0.79854
				K3	0.593448								L3	1.7453
				K4	1.19861								L4	1.57734
				K5	4.98762								L5	0.775623
			Dietary intervention	K6	4.81675							Dietary intervention	L6	0.529696
				K7	3.77983								L7	0.587114
				K8	5.9686								L8	0.879463
				K9	15.2044								L9	0.740328
				K10	0.429462								L10	2.42068
